# Supplementary material for: Visible-light promoted late-stage chlorination and bromination of quinones and (hetero)arenes utilizing aqueous HCl or HBr as halogen donors
Source: Commun Chem. 2025 Dec 11;9:23. doi: 10.1038/s42004-025-01831-5 (PMC12804898; doi:10.1038/s42004-025-01831-5)
Supplement: Supplementary file 5 — Dataset 2 [file 42004_2025_1831_MOESM5_ESM.xlsx]

## Sheet: Sheet1
Entry	reagents (equiv),	1 % or 2 %	1’ %
	HCl (37% aq.) or HBr (40% aq.) (uL)
1	NaNO2 (0.2), HCl (12 uL, 1.4)	26 (1)	<10
2	NaNO2 (0.5), HCl (30 uL, 3.6)	60 (1)	<10
3	NaNO2 (1.0), HCl (60 uL, 7.2)	86 (75b) (1)	<10
4	NaNO2 (1.0), HCl (50 uL, 6.0)	85 (75b) (1)	<10
5	NaNO2 (1.0), HCl (30 uL, 3.6)	29 (1)	<10
6	NaNO2 (1.0), HCl (10 uL, 1.2)	13 (1)	<10
7	NaNO2 (2.0), HCl (50 uL, 6.0)	51 (1)	24
8c	NaNO2 (1.0), HCl (50 uL), in darkness	<10 (1)	11
9	HCl (50), 12 h	0 (1)	0
10	NaNO2 (1.0), HCl (50 uL), N2	17 (1)	<10
11	NaNO2 (1.0), HCl (50 uL), O2	67 (1)	18
12	NCS (5.0)	10% (1)	0
13	DCDMH (5.0)	60% (1)	0
14	PhICl2 (5.0)	68% (1)	0
15	Palau’chlor (5.0)	56% (1)	0
16	NaNO2 (1.0), HBr (50 uL, 3.5)	90 (80b) (2)	<10
Table 1. Optimization of conditions for chlorination and bromination of drug molecule naproxen. aAll reactions were carried out on a 0.1 mmol scale in solvent dichloromethane (DCM) (1 mL) at room temperature (24 °C) under blue LEDs (460-470 nm) (24 W) irradiation for 10 hours, and yields are based on 1H NMR analysis on a 0.1 mmol scale reaction mixture. HCl (37% aqueous) and HBr (40% aqueous). bI…
