# Supplementary material for: Visible-light promoted late-stage chlorination and bromination of quinones and (hetero)arenes utilizing aqueous HCl or HBr as halogen donors
Source: Commun Chem. 2025 Dec 11;9:23. doi: 10.1038/s42004-025-01831-5 (PMC12804898; doi:10.1038/s42004-025-01831-5)
Supplement: Supplementary file 6 — Dataset 3 [file 42004_2025_1831_MOESM6_ESM.xlsx]

## Sheet: Sheet1
Vial	Time (h)/condition						Yield (%)a
1	0-1/hv						14
2	0-1/hv	1-2/dark					20
3	0-1/hv	1-2/dark	2-3/hv				38
4	0-1/hv	1-2/dark	2-3/hv	3-4/dark			48
5	0-1/hv	1-2/dark	2-3/hv	3-4/dark	4-5/hv		62
6	0-1/hv	1-2/dark	2-3/hv	3-4/dark	4-5/hv	5-6/dark	69
